# Supplementary material for: Data set on trace metals in surface sediment and water from a sub-tropical estuarine system, Bay of Bengal, Bangladesh
Source: Data Brief. 2020 Jun 23;31:105911. doi: 10.1016/j.dib.2020.105911 (PMC7329922; doi:10.1016/j.dib.2020.105911)
Supplement: Supplementary file 1 [file mmc1.xml]

<?xml version="1.0" encoding="utf-8" standalone="no"?>
<data>
  <datasets>
    <author>mbhnstu@gmail.com</author>
    <type>0</type>
    <dataset>
      <value>4</value>
      <reason>Data will be made available on request</reason>
      <comments />
    </dataset>
  </datasets>
</data>
